# Supplementary material for: Identification and Characterization of Wall-Associated Kinase (WAK) and WAK-like (WAKL) Gene Family in Juglans regia and Its Wild Related Species Juglans mandshurica
Source: Genes (Basel). 2022 Jan 12;13(1):134. doi: 10.3390/genes13010134 (PMC8775259; doi:10.3390/genes13010134)
Supplement: Supplementary file 1 [file genes-13-00134-s001.zip › Table S1.xlsx]

## Sheet: Sheet1
Table S1 The protein sequence of all WAK/WAKL genes of two juglans species
Gene name	Gene ID	Protein Sequence
JrWAK1	LOC109017900	MGVLLISKLLQLISFIGVILLAMVAASAAQAKPGCDNSCGGVEIPYPFGLREGCYLDKMF NISCDEDDAIIGVNVRVTNISIEAHEMHVMALEARDCYNESGSIEFNNSTRFRAGKFTIS TTKNQFTVLGCDTTGIIRWKKNEKIYSTGCRSRCNDLSTAVNGSCSGVGCCNVEFPDGLG NYNVSVSSFKNHTNVWNFNPCSYAFIVEKGKFNFSTDYLQKREQERRPMVLDWAIGSETC EEARSKPDFACHEADQKSKCYDPETRSGYQCKCKPGYQGNPYLRDGCQGAGVSFICMLVF TSWMYFVYKKRKIMKLREKFFQQNGGLILEQRLGKQEGSTETLKIFTVEQLQKATKNYDE SRIIGRGGFGTVYKGFLPDNKIVAIKKSKIEDE…
JrWAK2	LOC108996798	MAFNGNLLQPLLVLGELIVLMILVASVASKPNSGCDRRCGSVEIPYPFGTSEGCYLDSTF LITCNNTIIHGPKPSLGPEMFVEDISVLDGELRVSNPVASLCKELKISKGGNKRKAEQCS AGDPYSRCTYDDREPIRRSVKDAGTSVLEHSGNKGKPIPQSTNQAMPCSKGDPYSRCISD GREPISISVNYSGNSALFKLSNFRISNKRNKITAVGCGVYSFIQGSVEQKGFTTGCLSLC NSNASDVVNGSCSGIGCCQTSIPNGPTEFDLSVRSLSEYNTKTLDIGECAYGFIVDEKAY NFSSSDFSNLLNRKTVPLVLDWAVGNETCEDAKKNKNSYACKATHSYCYNSSNGPGYRCN CSDGYQGNPYLPVGPDSCQDIDECNSLEKPCAG…
JrWAK3	LOC108990529	MALQGKLLQQQLVLLLLISIGAQLVLATSTQPATNSSCNRRCGSFNIPYPFGTGEGCYLD PSFLIICDHSLKPPKPFLGVDNIDVLNIALDHGELRVSNLVVRSCDNWPVYDNQPSYRRF SALLNLLSFRISHTKNSIFAVGCNHFAYITDSKGHVNDYKYIAGCISFCDNGTSNLVNGS CSGLGCCHSDIPKGEANYNLTLITLYGGLTSLTQSCGLGFIGETQAYNFSTLDFENLNTW ASSKVPARSVPVVLDWAIGNKMCKDAQKMTSYLCNATYSNCFDSGNRLGYLCRCSPGYKG NPYLPDGQDDSCQDIDECKDRSNHCSDTAKCTNTNGSYTCACPKGYEGDGRKPPGRGCSR KPGQFKIIIIALGVCLISLLILVVGSLRVYSVT…
JrWAK4	LOC109020209	MAFNGKLLQPLLVLGELIVLMILVASVASKPNSECDRRCGSVEIPYPFGTSEGYLDKTFL ITCNNTIIHGPKPSLGPDMFVEDISVLDGELQVSNPVASLCKELEIREDGNKRKPITQSS NHPMPCSKADIFSRCISDGEPTSISVNYRRNSALFKLSNFRISNKRNKITAVGCGVYSFI QGSVEQKGFTTGCLSLCNYNASDVVNGSCSGIGCCQTSIPKGATEFYLSVRSFSDNTKTL GIGECAYGFLVEEQAYNFLSTDFKDLKDRKTVPLVLDWAVGNETCEDAKKNKDSYACKAT HSYCYNSNNGPGYRCNCSDGYQGNPYLPVGPDSCQDINECISLWKPCAGNAICTNTDGNY TCTCRHGYEGDGRMPPGIGCRAKESQSRTIPIA…
JrWAK5	LOC109010662	MAFSGKLLQPLPVLGVLIVLILVATVASIPNSTCNRMCGEVEIPYPFGTSDGCYLDSTFL ITCNNTFHPPKPSLGSDLFVQDISVLDGELRVWNPVASLCKVLKKGACVERSVYSKCYAD QEPISISVNYSTGNSSSFKLSNIFRISNKRNKITAVGCGVYSFIQGSVEQNGFTTGCLSL CNSNASDVVNGSCSGIGCCQTSIPKGATEFDLSVRSLSEYNTKTLGIGECAYGFIVDEKA YNFSSSDFEALKHRETVPLVLDWAVGYETCEDAKKNKDSYACKATHSYCYNSNNGPGYRC NCSDGYKGNPYLPGGPDSCQDINECISKPCAGNATCNNTDGNYKCTCLHGFEGDGRMPPG IGCRPKLESQSRIIPIALGISIGLLVLLLGSSL…
JrWAK6	LOC109020611	MALHRKLSEQLVVLLHLIIGVQLVLAAPQPNDPSCNRICGSVNIPYPFGTSEGCYLDKSF LIKCNNSFQPPKPFLAVDNIEVLNISTDDGELRVSNLVFRSCEWWPVYDNQPSLRRISAL LSLSNFSISLEKNSIFAVGCNFFAYISGWQGQHYTFMSGCTSVCGKSTGLVNGSCSGLGC CHSAIPENATKYNLTVQSIYTNGSSRTSGQSCGLGFIGETQAYTFSTLDFENLMNRETVP LLLDWAIANKKCEDAQKNWSSYLCKAANSNCSEPNALGYICKCPEGYQGNPYILDGKDGS CQDIDECKDHPNPCNANATCINTNGSYQCTCLEGYKGDGRMPPGTGCSKKPGQSKIIINI ALGISISLLILLVGTLWVYWVMQRRKLIKLKEK…
JrWAK7	LOC108981954	MDMVGKLLQQLLLGVIILAATTASIPNSNCERMCGEVEIPYPFGTSEGCYLDKPFLITCN HTFPPPKPFLDIDLPVVDISVPNGELRVSNPVALLCKRGYSTYKRNIATVDYTRISALLN LSSFRISETRNKITAVGCDVYTYIQGLDHGQKGFTTGCLSLCDQNLSVANGPCSGVGCCQ TSIPKGATGYILNVRSLSNDTLPGGKHQCGYGFIIEEQAYKFSSLDFRNLKNRTTVPLVL DWAIGNKTCKDAQKNKTSYACKATQSYCYDSTNGPGYRCICSSGYHGNPYLPDGQDDSCQ DIDECKLGHWKLACNATTTCINTDGNYTCTCPKGYEGDGRIDGTDCRPIVGQSNNKIISI ALGVSISLLVLLVGTSWVYWGLKKRKLIKLKEK…
JrWAK8	LOC118348612	MGVLISKLLQLISFNGVILLIAMVAAAAAQAKPVCDNMCGDVEIPYPFGLSTSEECYLGK NFNISCNSSDHTPIIGNVRVTNISIKDHEMYVMASVAEACYHSNGSHEYSFTTLFSGGIF TICTTKNQFTVLGCDTTGIISGTKNGTDYTTGCISRCNNRSDAINGSCSGVGCCNIGFPD GLESFEVELSSFQNHTNVWNFNPCSYAFVVKKGNFSFSTDYLQKWPHKRLPIVLDWAIGN ETCDEARKKRDFACRNPNSECHDPETRRGYQCKCKQGYQGNPYLPHGCQDINECKDQTHT CSRADGCVNTEGNYTCRCPKWYHGDGTKDAEGCAADFVLIIQIAIGSGVGFICMFLFTSW MYFVYKKRKIMKLREKFFQQNGGLILEQRLGRQ…
JrWAK9	LOC108980931	MGVLTKLLQLISFNGVILLIAMVAAAAAQAKPVCDNMCGGVEIPYPFGLSTSEECYLGKN FSLSCNSPDHTPIIGSVRVTNISIKAHEMHVMASVAQNCYHANGSPESNSPTQFWAGIFT ISTTKNQFIVLGCDTTGIISGFKNGTSYSTGCISRCNKRSDAINGSCSGVGCCNIGFPDG LEYYGVKLSSSENHTNVWNFNPCSYAFVVQKGNFNFSTDYLQKWPHERLPIVLDWAIGNE TCDEARKKGDFACQDQNSECHDPETRRGYQCKCKEGYQGNPYLPHGCQDIDECKDQTHKC SRAEGCVNTEGNYTCRCPKWYRGDGTKDAEGCAADFVLIIQIAICAGVGFICMLVFTSWL YFVYKKRKIMKLREKFFQQNGGLILEQRLGRQL…
JrWAK10	LOC109010823	MGLRRMFLELVISCVAVILSEMGAAAVEFPIALSPQCLNRCGNVRVPYPFGTTKDCSLND DFLISCDNSSGSPQPITGANLNVTNISMNGELDILMYIAKQCYESGKPVHERNNPSINYP AFTISNTKNKFFTIGCDSYAYLNAFRNNESFSIGCMSICKSLTNVENGSCTGIGCCQVDI PKGLKNFTLEARSYYNHIRVSEFNPCSFAFVAKEDDMFNFSSSYLKSLQGNETFPMVFDW ALGKETCETAPNKPDQYICGGNTLCDVPPEGVDGYRCKCKEGYRGNPYLSDGCQDINECE EDPKPCNITTSTCNNINGSFTCTCRVGYEVDAKIINGSTSCRLKAPANRSKINIIIPLAI SIGLIGLFMGGSSIYFGLQRRKLIKLKEKFFQQ…
JrWAK11	LOC109010812	MAFRRMLLYVACVVMLSKMAAAAVAASLAKPNCQPRCGDVDIPFPFGTTENCYLNNDYFI SCSNSKPLWGNIEVTNISIDIGELEISILIAYQCYQDSSGVPVRVSTPFLTSPTSTISNT KNKFVAVGCDTYAYLNAYRNNEAFSIGCMSICRSLKNVVDESCSGIGCCQVEIPKGLKNF TLEADSYHDHKNVSKFNPCSSAFVAKQDKFKFSSDYLQRLRHVNETGPVVLDWAIGNEKC ITARSKPDYVCGRNSACYDPQNIDGYLCKCNKGYEGNPYTSIKIVKVHIDECQVQKPACN ATAKCTNTEGNFTCTCPDGYDGDGNINGTGCSRPKARGSRAKKIIIALIAISIGLSTLFV VGSSVHCGLKRKRLLKLKEKFFQQNGGLLLQQK…
JrWAKL1	LOC108988017	MHPFSFPPLILFSFFALIASFPSDVSAAPSSSDCPQTFDCGDLKDLSYPFTLRDDCGLPE FRLTCENDSPELAVESISHRILRLNQTEKTMTLARSDLWNNTCPHEFFNSTLNRNVFDYG KVNEDLTIYYGCSNLTRRPSNLFNCSIDGNPSSDAYFLVGPIPTDPILSVISCTVGVRVK ILKTAAAKLTNNRSMLREVLMEGFNVNYSTCVNCLVSVSGGQCGFDLDSAQPICLCDNQP CPAQDDKSKSSDTSLVVGLGVGGAGIVGLLLGFWIFSIMRRRKRLANESKSKDLSTPPST KGVPAPSINFSQSTPSYPFLKSDLEKGSTYFGAHIFSYEELEEATDNFDSSRVLGDGGFG KVYYGKLRDGRVVAVKRLYENNFKRVEQFKTEV…
JrWAKL2	LOC108996120	MVGRLVLWTILSLLSINSFAEAAAKLLAQNSSCKDRCGSVHIPYPFGMGADHCYVDDWFE IICKKDSTLGTPKPFLKRFNQELLAISILESTVRVSHRITASCSTTTTVNQYNKEFENSP FAFSESNNMFVAMGCNNSASVWSLDGRIIFGGCKSPCDRGRFIHGNRSNGTFNCCQTEIP YDLNAFITTIEPKVSHNIANVNGECNYAFLVDKHWFQKYFTVPNPNISVPVVLKWGIDPT SYSSKLHGPTSSKQYHCHRHDPTLLGNHNFTISTHTCACAHGYKGNPYLPQGCQDIDECA YPELNHCSNSRCESTDGGHRCTDTRMSIIIEGISTILGALFMVIGGWWSYKVVQKRRRLK QKETFFQRNGGLLLQQQLSSREAHVENIKLFNS…
JrWAKL3	LOC108996123	MVGRLVLWTIFSFLSINSFAEEAAKLLAKNSSCKDRCGSIRIPYPFGMGADHCYVDDWFE IICKKDSTLGTPKPFLKRFNQEVLAISILESTVRVSHRITASCSTTTVNQYNKEFENSPF AFSESNNMFVAMGCNNSASMWSLDGRIIFGGCKSPCDRGRFIHGNRSNGTFNCCQTEVPY DLNAFVTTIEPKVSHNIANVNGECNYAFLVDKDWFQKYFTVPNPNISVPVVLKWGIDPTS YSLKLHGPTSSKQYDCHRHDPTLLGNHNFTISTHTCACAHGYKGNPYLPQGCQDIDECAY PELNHCSNSRCENTDGGHRCTDTRMLIIIEGISTILGALFLVIGGWWSYKVVQKRRRLKQ KDKFFQRNGGLLLQQQLSTREAHVENIKLFNSK…
JrWAKL4	LOC109008465	MSTKPSTIPGLFCSNILLVFLLSLQCSSQKSCSNCGSIEIPYPLSTNPNCGDPDYSLRCD PHSQKLYFVALNGSSYAVVSIMAASQRMVVQPSAWLPDRCVTQDMLVSEGLWLNQSLPFN ITSSNTIFLFNCSPRLLVSPLNCTTSSLCHRFLESSGQVDKNRALQCASGLDPCCTFIVG GIPSAYKIRLHSSGCRAFRSILHLDPEKPASQWEEGLEIQWAPPPEPVCKSQLDCSGASK CSAAGLNGQLRCLCNKGYLWDHGLGTCLRTKKNIKAGLSLKVSIGIISFFSLALVMTAVT LRRSCRRLSNQAKMAKAREKMLKSSNGGKSARMFHLKEMKKATKNFSKDRVLGSGGFGEV YQGELQDGTVVAVKSARVGNIKSTEQVLNEVGI…
JrWAKL5	LOC108996799	MEMTSCSAVVALSFSTACSSGQTYKSLCITLVYKRTISYFGSTDQNTKRSAMALHVKLLQ QQLVLLLLIIGVQLVLAASHPNYNPSCNRTCGSVNIPYPFGTGEGCYLDPSFLIICNHSF KPPKPFLGVDNIDVLNIALDHGELRVSNLAVRRCDYWPVYDNQPSFRRFSALLNLLTFRI SHTKNSIFAVGCNHFAYITDSKGYGNEYKYIAGCISFCDNGTSNLVDGSCSGLGCCHSDI PKGEANYNLTLISLYSALTRLTQSCGLGFIGETKAYNFSTLDFENLSNSTAVTVQYSVPL VLDWAIGTKTCKDAEKNMTSYLCNATYSQCFNSSNGPGYICKCYPGYKGNPYLPDGQDDS CQDINECKDRHNSCSDTATCTNTNGSYTCTCPR…
JrWAKL6	LOC109012425	MHNHLFPAPATFLFIIIAITLVQFPVLPSVHAVDDDQQYLNCSETFACAGISDIGYPFWG SNRPEYCGYPGFQLNCSGDLPLLNVTNMYYRVLNIDDAARSLKVARLDYWNTTCPATYAN TSIDSSTLFYHSSATTNLTLYYRCLDTSVPLLPTQTADGFSFNCAGDANGFTNCYSSNSL FASTLLGVCQYNVKVPVVTEAAGTLTTEDALKEAIDGGFTVEWNANNSMCDRCVGSGGRC GFNTSTNAFACHCKTGSFPSTCDEISDGKKSEVPLGVGIGIGGAGIVGILLGFWIFSIRQ RKKKRAEEAKIKELPTTPPSSKGIPDSSTNLSQSTPSYTHSKSDLEKGSTYFGAHIFSYA ELEEATNNFDSSRELGDGGFGTVYYGKLHDGRV…
JrWAKL7	LOC109014992	MALQMLLFRMLVLVMCSVNAFAGASNVISSSCPQDCGNNVSIPYPFGIGKDCYVGDWFEI VCRNDSYNDPGFPKVPFLKRFDLEVLKINIVAGTVRVSYPIFSSCTNVPNSTNNLKLEKS PFAFSANENSFVGMGCSNSASLRIQSLRDDTLSFSGCTTPCDRDPFTNGSSCNATNCCQI TIRFNLQAFNTTIEPKSSEYCNYAFLVDQNWFENNFTELSELSTNPNMSVPVVLDWGIDN TSFYSLPIRKNSTALEYKNSTYSCYTLGYPTLGNGTQNLTNRCWCRSGYRGNPYLLGGCE GVKYIGVSASLGVLFLIFGGWWSYKVIKKKMRIKRKEKFFKRNGGLLLEQLLSTNNKDKV ENTKLFNSKELEKATDRFSADRIIGHGGQGTVY…
JrWAKL8	LOC109018865	MALQMLLFWMLVLVTCSVNAFALASNVISNSCPEDCGNNVSIPYPFGVGNGCYVGDWFEI VCRNDTYNDLEFPKSFLKRFNLEVLEIDIDAATVRVRYPIFSSCTGGMDRKKNQELEKSP FIFSSYNNSFVAMGCNNSASMWSLPEESISYGGCKSPCDRGPFRNGSRCNGTNCCQTTIP SNLHAFTTTIEPTSSKYCNYAFLVDQDWFENNFTMPNPTMSVPVVLEWGLDVTSFYSLPT MKNATAREYKDSTYFCRYDYPTIGNSMSSRDSTKGCRCRRGYRGNPYLLGGCEDIDECAD PFLNYCTNTRCENTEGYFRCVAAKNIRPFIIIGVSASLGVLFLIFGGWWSYKVIKKRMRI KRKEKLFKQKCELLLEQQLSTNNKDSVENTKLF…
JrWAKL9	LOC108996764	MALQMLLFRMLVLVMCSVNAFAGASNVISSSCPQDCGNNVSIPYPFGIGKDCYVGDWFEI VCKNRFPKPFLKRFDLEVLEINIDLRGTVRVSYPIFSNCTNVTNSKNNLELEKSPFAFSA NENSFVGMGCNNSASLRMRSLLDDTLSFSGCTTPCDRGPFTNGSFCNSTNCCQITIPSNL QAFNTTMESKSSSEYCNYAFLVDQNWFENNFTESRIQTFKYIGVSASLGVLFLISGGWWS YKVIKKSMRIKRKEKFFKRNGGLLLEQQLSTYNKDNVENTKLFNSKELEKATDRFSADRI IGHGGQGTVYKGMLADGRIVAIKKSNVIDEVKLQEFINEVVILSQINHRNVVKLIGCCLE TEVPLLVYEFIPNGTLAQYLNGQNEEFPPTWDM…
JrWAKL10	LOC109019670	MALQMLLFRMLVLVMCSVNAFARASNVISTSCPQDCGNNVSIPYPFGIGKDCYVGDWFEI VCRNDSYNDPGFPKVPFLKRFDLEVLEINIDFLGTVRVSYPIFSSCTGGTNSTNNLKLEK SPFAFSANENSFVGMGCSNSASLQIRSLHDDTLSFSGCTTPCDRGPFTNGRFCNATNCCQ ITIPFNLQAFNTTIEPKSSEYCNYAFLVDQNWFENNFTELSELSTNPNMSVPVVLDWGID NTSFYSLPIRKNSTAREYKNSTYSCGWRYITLGNGTQNYTNLCGCRSGYRGNPYLLGGCE DIDECADPDLNTCAHTRCENTEGSFHCVVAKNIKLFIIIVKYIGVSASLGVLFLIFGGWW SYKVIKKRMRIKRKEKLFKQKCGLLLEQQISTN…
JrWAKL11	LOC109010283	MGCNNSASMWSFPDDSVSYGGCKSPCDRAPFKNGSLCMRNATNCCQTTIPSNLHAFSTTI EPKNNGSSECNYAFLIDRNWFETKFTEPNPNMSVPVVLEWGIDNTSFYSLPIRKNSTARE FKNSTYSCYRLISRMGDLGTPRCGCENGYSGNPYLLGGCRDVDECEDPRLNHCTNDIARC ENTEGYYRCVPPKNKKPFIIIGVSASLGVLFLISGGRWSYKAIKKRMRIKRKEKFFKQNG GLLLEQQLSTNNKDNVEYTKLFNSKELEKATDRFSVDRIIGHGGQGTVYKGMLADGRIVA IKKSNIIDEEKLQEFINEVVILSQINHRNVVKPLGCCLETEVPLLVYEFIPNGTLAQYLN GQNEEFPPTWDMRLRIAIEAAGALFYLHSAAFS…
JrWAKL12	LOC108987648	MKSKNLFPTLLSPIFPLLNLCIFLILSSPLPRKSQGVVDPYFQVCSAEPENCGDGQPIKY PFHIRSKQNKSCGYPGFELSCNNNGQPTINIQSNDYIIHNISYETEILRVSNSDFWKSTT GCIPLTQNISLPGARFELAPSQTHVNLLYGCNASTLESTSLRFSYPGCDHGENKNSSVLV LPENDPKLRNVSTACTTRLVAPVEPYERENRDGIERSLRNGFLVKWKASECSICRESGGR CGFNYSEWHFKCFCPDRPHSWHCVSEKKRKWVIPLIAVVCPVLLISICLVGFTIWSYYKK KHASSNLLARAITYSRSDLEGGSVYFGVPLFSYSELQEATNNFDIEKELGDGGFGTVYYG KLRDGREVAVKRLYEHNYKRVEQFMNEVEILTR…
JrWAKL13	LOC108999649	MLSCSICAFALAANITRSPSCPAECSGNNVSIPYPFGIGDGCYISNWFEIVCNETDTFNG KSRIPVIRRFNLEVLEILLDNGQVRVNYPLFTSCTNDPNITFKEELAGSPFVFSSSGNSF VAMGCNNSASMWSNDGKVSIGAVCQSACDHKTISSRNGKSCQDIDCCQTSIPKDIQSFTA KIEPRSYDSEKVVGECRYAFLVQRQWFENNFEMPNPNISFPVVLDWVIDSTTKSLLPVDP NHSPPSSCASGGYSSFDWSFTYISRCRCDRGFHGNPYVLEGCQGINLGLVVILIGGWLSY KAVNKRKLIKQKEKFFKRNGGLLLQQQLSSNEINVQTTKLFDSKELEKATNRFNVNRMLG QGGQGTVYKGMLSDGSIVAIKKSKIIDERQLEQ…
JrWAKL14	LOC109008248	MALHGFPKFLPNACPLKLQHLSIRSVTSANKIDETFPPSRERGGTCFPKMMLLHVINMTW VVGVILILEMAASATILAAVAAPLAKLNCSDQCGDVKIPFPFGTSEGCYLDHNYFINCTY DSSSKTTRPMYGDFVVQNISLEGQFELIFRYPVYECFNESGTLANHSRFLVNFSSSFSYT HNVFVAIGCDTIAYLNGTKNNGNFSTGCLSVCENTKDVVNGSCSGIGCCQGEIPKGLTES SLAIQSFSKHKGVWKSNPCSYAFIVKRDAFHFSTEYLIPNVSNMTFPVVVDWGIRYEKCK NASAKSDFLCGKNSSCNDSWYGYHCRCNPGYGGNPYLPNGCQDIDECALENNCKHPKHCK NIDGSYKCSCPKGKRGDGRKDGTGCFVNPPLIG…
JrWAKL15	LOC109010677	MSQPLTIFLVFLSLFFTNSSATDPSSSPTTCRPSQSTCGNVTIRYPFWLQGNNSNTTANN SYCGYRGFGLTCSDAGDEPAVLSLPSDTYYVKDINYTAHTLTLADIDATNQLCPRARHNV TLQTLPLNFSAEYDLNLSFYFNCSKYPPFLPAIACLEHQLMRSFVFVEGTERMEGFELWS EITCEEKVVATVMRSGIEISNLTRGFGGAMNNGFVLDWGVIANCSTCERSSGYCGYNETA GELLCFCNNGSIRRGRCKDQKKDWGLKAGIGAGTAAVTVVIMCIIFCIYQQHKKKKYVPS SLRSPNASSYPSSTVDSEMVSTYFGVHLFSYTELEEATNNFDSDKELGDGGFGTVYYGKL RDGRAVAVKRLYENNWKRAEQFMNEVVILTRLH…
JrWAKL16	LOC109012490	MKRTRLLPTLRSPISLLINLCFLFFSFLPRKSFGVDNPYFQACGVHSTCGDGQNISFPFY IQDKPRFLCGYPGFQLSCNNNGQPTINISNGNYTIHNISYESHILRVSNSAFSNSTDDCI PLAESISLHGIRFELAPYQSHVHLLYGCNSSLQLRRSALDFYPGCDGGNKNVPVLALHER DPKLRYVSEECTTRVVAPVEAHGGDIRESLRSGFLVKWKASDCSICKESGGRCGLDRMTY HFKCFCPDRPHASHCHPAGKSTKVWAIALGGVGCSAIVIIIIWLGFRMWRSYKKKNASTN FLGRNTNAVQSSRSDVEGGSVYFGVHLFPYSELQEATNNFDDEKELGDGGFGTVYYGKLH DGREVAVKRLYERNCRQVQQFINEVEILTRMRH…
JmWAK1	Jma000028817	MDLRRMFLELVICVAVILLAMGAAAVAFPIAKSPHCQDRCGNVQVPYPFGTTKDCSLNHK FLLSCNKSSGHPPELIAGKNLHVANISMNGELDILMYIAKQCYMKNGTALEPNRPWINYP AFTISNTKNKFVTIGCDTYAYLNAFRNDESFSIGCMSICKSLTNVENGHCTGIGCCQVDI PKGLKNFSLKARSYYNHTKVSEFNPCSFAFVAKEDDMFNFSSSYLKSLQGNESYPMVFEW AIGNETCKTAQNKPEYVCGGNTSCVAPPEGVDGYRCKCEEGYKGNPYLSDGCQDINECEE DPKPCNITTSTCNNINGSFTCTCRVGYEGDGKIINGSTSCRLEARANQSKINIIIPLAIS IGLLGLFMGGSSIYFGLQRRKLIKLKEKFFQQN…
JmWAK2	Jma000012097	MGLVSKLLQLISFTGVLILFAMVAAAAVAAAQAKPGCTHKCGDVEIPFPFGLSKDCFLVD DINDQNFNITCDGSDPRTGNLIVQNISIEAHEMHVLMYVAKDCYLASGTLDQSNRPTLQA AQFTISKTRNQFTVLGCDTYAYLRGYQKEESYWTGCISKCSSLRNAFNGSCSGVGCCKAE FPDGLQNIEMEVYSFNNHTGIWNFNPCGYAFVVEQGKFNFSTDYLQNLPDEMPMVLDWAI GNETCEEAKKKQNFACRNKNSICHDPETRSGYQCKCEPGYQGNPYLPDGCQDIDECNDPI HTHNCITVKGCVNTPGHYTCRCPKWYHGNGTKDHGGCAADFVIIIRIALGAGVGFICMLV FTSWLYFVYKKRKIMKLREKFFQQNGGLILEQR…
JmWAK3	Jma000010725	MALQVKLLQQQLVLLLLISIGAHLVLATSTQPATNSSCNRRCGSFNIPYPFGTGEGCYLD PSFLIICNQSLKPPKPFLGVDNIDVLNITLDHGELRVSNLVVRRCDNWPVYDNQPSYRRF SALLNLLSFRISHTKNSIFAVGCNHFAYITDLKGHVNEYKFIAGCISFCDNGTSNLVNGS CSGLGCCHSDIPKGEANYNLTLISLYGGLTSLTQSCGLGFIGETRAYKFSTLDFENLNTW ASSKVPARSVPVVLDWAIGTKTCKDAQKMTSYLCNATYSQCFDSSNGPGYICKCSQGYKG NPYLPDGQDDSCQDIDECKDRSNHCSDTAKCTNTNGNYTCACPKGYEGDGRKPPGRGCSR KPGQSKIIIIALGVCLISLLILVVGSLRVYSVT…
JmWAK4	Jma000010462	MALHRKLSEQLVVLLHLIIGVQLVLAAPQPNDPSCNRKCGSVNIPYPFGTSEGCYLDKSF LIKCNNSFQPPKPFLAVDNIEVLNISTDDGELRVSNLVFRSCEWWPVYDNQPSLRRISAL LSLSNFSISLEKNSIFAVGCNFFAYISGWQGQHYTFMSGCTSVCGKSTGLVNGSCSGLGC CHSAIPENATKYNLTVQSIYTNGSSRTSGQSCGLGFIGETQAYNFSTLDFENLTNTETVP LVLDWAFGNKTCEDAQKSQTSYLCKAANSSCTERNGRGYHCKCPKGYNGNPYIPDGEDGS CQDINECKDRPNLCNANATCMNTDGSYTCTCLEGYKGDGRMPPGTGCSKKPGQSKIIINI ALGISISLLILLVGTLWVYWAMQRRKLIKLKEK…
JmWAK5	Jma000010490	MAFNGKFLQPLLVLGELIVLMILVASVASKPNSECDRRCGSVEIPYPFGTSEGCYLDLTF LITCNNTIIHGPKPSLGPDMFVEDISVLDGELRVSNPVASLCKVLERKSSKKRKVEQCFA GDPYKRCSTSGVRDSSNKPAMPCSKANIFSRCTSDGREPLSISVNYSGNSALFKLSNFRI SNKRNKITAVGCGVYSFIQGSVEQKGFTTGCLSLCNSNASDVVNGSCFGIGCCQTSIPNG PTEFDLSVRSLSEYNTKTLDIGECAYGFIVDEKAYNFSSSDFSDLVYRKTVPLVLDWAVG NETCEDAKKNNDSYACKATHTTALGIVAIAPMVMKGNPYLPAGPDSCQDIDECNSLEKPC AGNATCNNTDGNYTCTCRHGYEGDGRMPPGIGC…
JmWAKL1	Jma000010170	MFPLLFSFVIILGLLKQLPVSLSLPEPQQHELGQPLLLPTQCNEKCGSFHIPFPFYLNTS CGSVSDAFHLSCSNSTIPYLNIASESYRILEFFSDGVLVDFPGLSSCRQYNDLHAFSFSR SNYFSVSVDNVIGLYDCEDSSLCKAECETINMPGCDGSASPACCYPLSDHSIWRIGDDFT VFSKFGCRGFGSWAVLRGANAGKRGVKLEWAIPRNSSRGACASNGYIVNATGIEAGGKVP VSRWVFWRWICKWTCIKDGREAFGTDCYNKQTSGRKVVIVAGVLASVLIVASLTALLYLI KRHVKQGKFDTDQAYFHSTISFRKACRTRLFNYHELDHATKGFEKGQTLAAGSNGSIYAG ILGDRSHIAVLKLHCDNERDLLQVLSQIEVLSL…
JmWAKL2	Jma000001165	MEMTKLKLLIFTAALLMCSGCATSAKSCPNCGNSTVPYPLSTGLTCGDQSYKIRCDAGSL KFDTLNTTYAITSINPSTQRFVIRPAEFLPNTCVTSDLVHQGVQLNSSLPFNVTSSNTIL YLNCSEDILRSPLNCSSNSLCHVYANDSGASAPCEAAPRCCTFKAGGSSTSYMIRVRKSG CSAYTSFVNLDPSLPVNQWPDPGLEIQWVLPREPVCGSQADCDDGQNSRCEPDPAAGGVS RCFCTSPLIWDPVVGLCAEKCANVEGCGGESDRTALIAGLTSGLGATMFVAIIAILLYKR HRRIKEARERLTREREEILNANRGGRAAKLFTGRDIKKATHVFSRDRLLGTGGYGEVYKG ILEDGTDVAVKCAKVGNTKGTDQVLNEVRILCH…
JmWAKL3	Jma000027379	MVDSLLQQQLFTNMNKVNVENTKLFNSKDLEKATDRFNANRIIGHGGQGTVYKGMLADGR IVAIKKSNVTDAKKLQEFINEVMILSQINHRNVVKLLGCCLETEVPLLVYEFIHNGTLSQ YLNGQNEEFPPTWDMHLRIAIEVAGALFYLHSAASSPIYHRDIKSTNILLDDKYRAKVAY FRILRSVAIDQTHLNTLVHGTFGYVDPEYFRSSQFTDKSDVYSFGVVLVELLTGEKAISS SRTRDTKSLAAFFFDGRENLFDILDNRVLKEAEREKLLAIANLAKRCLNLNGKERPSMIE VAMELEAIANLAKRCLKLNGNERPSMREVAMELEANQMSQKKKYGEIEDVRTEKSKQYDV VSISTTSEKEILIVELQMVLMFRMLVLVMMCSV…
JmWAKL4	Jma000027188	MALMQMVLFRMLVLAMCSVNAFARASNVISNSCSEYCGEVSIPYPFGIGNGCYVGYWFEI VCRNYSYDLGFPKPFLKMIDLEVLEIDLVGKVRVNYTMFWSCTNGTSSKNHLELEKSPFV FSDDKNSFVVMGCNNSASLRSLFLNDSNSSDGRCESPCDKDPFINGSRCYATNCCQTTIP SNDLQVFSTTIETKGSGRRYISGCKYAFLVDQDWFETNFTEPSPNMSVPVVLEWGLDNTS FYSLPTMKNSTAREYANSTAYSCTRWSRRNLTYYCSCSYRYRGNPYLLGGCEDIDECADP DLNYCTNTRCENTEGYYRCVPVKNTKLFIIIGVSASLGVLFLIFGGWWSYKVIKKRMRIK RKEKFFKRNGGLLLEQLLSTNNKDKVENTKLFN…
JmWAKL5	Jma000028562	FSFEFNIRTCILFKETQGAISIGFRRMFLQITCVVLILSELAAAAVAAPLAKPNCSDRCG DVEIPYPFGTTTDCYLNKGFLINCTDPSSSPPQPLLGNIVVTNISIDGQLDILNFIAFEC FENSSGVLEYDNEPSLRVRDFTISNTKNKFVAVGCDTYAFLNAYQNDEFFSIGCTSTCKS LRNVANGSSCSGIGCCQVDIPKGLKNFTLDARNYNNHTDVIEFNPCSYAFVAKQDGFYFS SDYFESLRRNKTYPMVLDWAIGDTTCEIAEHQPGYVCGRNSQCYNSQNGDGYLCKCISEG YEGNPYLEDGCQDVNECEADPNPCNTTTSTCKNTDGNFTCICHDGYEGDGKITTGIGCRP IARANKSSINIIIPLAISIGLVGLFVGGSSIYC…
JmWAKL6	Jma000021159	MARGIMSFPAVLTALFVLLLFHQTCSVKDIHLTEAANGTCSPSCGSIQNISYPFRLMEDP PNCGDQRYNLSCENNITVLYLYGGKYHVQEINYNDCSIRVVDSGIQRANFSSIPPYFLTY YKFSDGDPYSYSYSETTSMAFLSCEKQVINSPYYYFNFPTNCSENGVYSSKYSSSSSQMH RYVTYQEYIYPEMVEESCRLDMISLIWWEYDRYKKAAPSCEEIHNELLYGFMLYWFQVYC ECDAGPTDCYLDEQRIQCFNFTTDQGFFKRLEDVYNDVMYGLGRASKAIIASPKELILLV FYLGLYLGAKLVIGTPIVVAFLIYKWRRRHLSMYDAIEDFLQSHNNLTPIRYSYPQIRKM SKNFKDKLGEGGYGTVFKGTLRSGRLVAIKILT…
JmWAKL7	Jma000010718	MGNRLFKVLEGRRAKDKERAWQLKEVADNIPKRLARYSRARKRSFSTACSSGQTYKSDLY ITLVYKRTISYFGSTNQNTKRSAMALHVKLLQQQLVLLLLIIGVQLVLAASHPNYNPSCN RTCGSVNIPYPFGTGEGCYLDPSFLIICNHSFKPPKPFLPVDIIDVLNISLDGELRVSNL AVRRCDYWPVYDNQPSYRRFSALLNLLSFRISHTKNSIFAVGCNHFAYITDSKGHVNEYK YIAGCLSFCDDSTRNLVNGSCSGLGCCHSDIPKGEASYNLTLRSLYSGLTNLTQSCGLDF ENLSNSTAVTVQYSVPLVLDWAIGTKTCKDAQKNMTSYLCNATYSQCFDSSHGPGYICKC SRGYQGNPYLPDGQDDSCQDIDECKDRPNSCSD…
JmWAKL8	Jma000010618	MGGTYNKLLVQVIWVGIIFSGMATAALAEAANGSALPNCPNWCGDVEIPYPFGIGEGCYL NKNFSVNCTKSWDGRLRPQVGDVVVQQISIQGQIDMFMNTVEVCNNGSGLSKNFQSTRLR FIFPVSNLIEPFRWYLIGRSVLKGVSMLSSRLITYVEGNSTCDDPENGYGYRCQCKKGYE GNPYLPLGCKDDNECLNKNLNNCTSPKRCINIEGNYTCSCPKWCSGDGRKDGESCTLNLG LVNKTAIASGVGFIVMLFSSTWMYLIIKQRKLIKLRERFFRQNGGVILSQQLSRQENSVQ IAKIFSAEELKKATNNYHENSIIGEGGFGTVYKGVLSDKRDVAIKKSKLVDKSQIEQFIY EVLVLSQINHINIVKLLGCCLETEVPLLVYELI…
JmWAKL9	Jma000026092	MILVRLLHFSWEKRFKIATETTRALAYLHSETSIPIIHRDMKSTNILLDDSHTTKVADFG ASRLIALDQNEITTLLGVVLAELLTSEQAISSYRLEGYKNLAIFFIFAIKEDRLLHILED HIVNGGNIEALKEVANLARGCLRLRGEDRPIVMEVAMELEGLRIIEKHPWGKDNQTTEET EYVLCTPTVPFNIDIGVGSSVSAVRGPDSMINQLLKPLRQKRQLTMFSLLETVLLQQQAV KLLLGVLVISVAIFVATAATEVSNSSCNKTCGSLEIPYPFGTSKGCYLDSSFLITCNSSS SSNSGTSTPTPFLRVSNIEVLNISLDGELRVSTYIARDCPQESNYNFNNRYTSLHLREFP ISYTKNVFTTVGCDTLGLIRSFASDKNSTTGCV…
