# Supplementary material for: Identification and Characterization of Wall-Associated Kinase (WAK) and WAK-like (WAKL) Gene Family in Juglans regia and Its Wild Related Species Juglans mandshurica
Source: Genes (Basel). 2022 Jan 12;13(1):134. doi: 10.3390/genes13010134 (PMC8775259; doi:10.3390/genes13010134)
Supplement: Supplementary file 1 [file genes-13-00134-s001.zip › Table S4.xlsx]

## Sheet: Four organs in Juglans regia
Table S4 The FPKM values of all WAK/WAKL genes of two Juglans species
Gene name	Gene ID	RF1	RF2	RF3	RM1	RM2	RL1	RL2	RL3	RG1	RG2	RG3
JrWAK1	LOC109017900	0	0.031304	0	0	0	22.3965	24.4195	14.5122	0	1.0205	0
JrWAK2	LOC108996798	0.178292	0.114642	0.176079	0	0.052806	0	0	0	0	0	0
JrWAK3	LOC108990529	8.10787	11.7145	7.24662	0.940917	0.971977	279.6	226.847	213.454	71.0122	128.217	186.216
JrWAK4	LOC109020209	0	0.087618	0.082133	0	0	18.9579	13.44	9.7491	0.3483	0.4212	1.2998
JrWAK5	LOC109010662	0.396071	5.88718	0.565738	0.285424	0.131234	29.4193	105.143	42.7074	5.9504	2.1322	4.5688
JrWAK6	LOC109020611	0	0.020659	0	0	0	0.1924	3.1079	2.3178	0	0	0
JrWAK7	LOC108981954	0.152439	0.713897	0.549948	0.349487	0.078607	117.671	98.0671	104.948	20.1687	23.5981	23.0473
JrWAK8	LOC118348612	0.185376	0.533198	0.351137	7.56554	0.11596	2.4693	3.2003	1.6523	1.225	0	0.7618
JrWAK9	LOC108980931	0.236235	0.396152	0.194839	0.105742	0	22.4064	13.5642	22.0831	2.4106	1.4576	3.9978
JrWAK10	LOC109010823	0	0	0	0	0	13.4456	10.5286	15.3358	0	0	0
JrWAK11	LOC109010812	0	0	0	0	0	182.266	203.624	205.252	0	0	0
JrWAKL1	LOC108988017	4.85036	3.45312	5.14822	9.77976	4.91799	140.913	128.022	143.774	15.1875	12.4126	12.594
JrWAKL2	LOC108996120	0	0	0	0	0	0	0	0	0	0	0
JrWAKL3	LOC108996123	0	0	0	0	0	0	0	0	0	0	0
JrWAKL4	LOC109008465	0.228937	0.247571	0.244467	0.276991	0.539026	6.3931	15.934	11.4078	0.1762	0.6393	0.2192
JrWAKL5	LOC108996799	0	2.00353	0	0	0	40.9687	71.1104	49.3809	0.9319	0.161	0
JrWAKL6	LOC109012425	5.16441	5.8217	6.19234	17.5526	7.05004	543.518	467.695	489.935	131.622	128.501	156.474
JrWAKL7	LOC109014992	0.022281	0.139092	0.117794	0.432907	0.35462	30.8882	30.1669	39.0965	0	0.246	0.253
JrWAKL8	LOC109018865	0.029373	0.056168	0.165066	0.46288	0.108631	13.5289	18.6937	28.7877	0.604	0.2435	0.7513
JrWAKL9	LOC108996764	0.040517	0.040758	0.137239	0.195254	0.297505	13.9837	36.6233	37.3652	0	0	0
JrWAKL10	LOC109019670	0	0.059439	0	0.221915	0.069926	3.704	7.9761	5.2048	0	0	0
JrWAKL11	LOC109010283	0	0.127006	0.334112	2.0637	0.215834	0	0	0	0	0	0
JrWAKL12	LOC108987648	2.62235	1.93016	2.99583	4.46599	3.16869	51.3017	61.2331	59.2869	12.7249	16.6597	19.1677
JrWAKL13	LOC108999649	0	0	0.112998	0.013575	0	0	0	0	0	0	0
JrWAKL14	LOC109008248	2.38382	6.18747	8.11571	0.645928	0.407564	58.9221	171.435	109.382	56.0479	44.1015	64.597
JrWAKL15	LOC109010677	0.339031	0.403309	0.368203	2.06405	0.338484	35.0236	30.0107	30.9352	10.1641	17.0198	23.016
JrWAKL16	LOC109012490	4.13687	4.7948	6.85263	10.8231	9.40332	589.241	591.892	536.252	45.2527	78.8443	77.2765

## Sheet: Four organs in J. mandshurica
Gene name	Gene ID	MF1	MF2	MF3	MM1	MM2	MM3	ML1	ML2	ML3	MG1	MG2	MG3
JmWAK1	Jma000028817	0	0	0	0	0	0	0	0	0	0	0	0
JmWAK2	Jma000012097	0	0	0	0	0	0	0	0	0	0	0	0
JmWAK3	Jma000010725	0	0	0	0	0	0	0	0	0	0	0	0
JmWAK4	Jma000010462	0	0	0	0	0	0	0	0	0	0	0	0
JmWAK5	Jma000010490	3.44729	1.52777	3.45946	7.96182	17.1885	30.0955	0.634474	1.11054	1.48489	0.190168	0.154448	0.255461
JmWAKL1	Jma000010170	0	0	0	0	0	0	0	0	0	0	0	0
JmWAKL2	Jma000001165	4.98618	3.45529	4.82004	1.07937	0.62318	1.41502	0.507822	1.03582	0.631501	8.46464	7.11249	6.36931
JmWAKL3	Jma000027379	0	0	0	0	0	0	0	0	0	0	0	0
JmWAKL4	Jma000027188	0	0.042633	0.238504	1.10766	0.570339	0.390693	0.619682	1.40282	0.689237	0.471479	0.517189	0.0919231
JmWAKL5	Jma000028562	0	0	0	0	0	0	0	0	0	0	0	0
JmWAKL6	Jma000021159	17.2956	11.6	8.75435	42.1716	44.991	46.4644	225.564	361.904	511.709	93.3889	81.9954	51.5021
JmWAKL7	Jma000010718	0	0	0	0	0	0	0	0	0	0	0	0
JmWAKL8	Jma000010618	0	0	0	0	0	0	0	0	0	0	0	0
JmWAKL9	Jma000026092	0	0	0	0	0	0	0	0	0	0	0	0

## Sheet: Pathogen infection in J. regia
Gene name	Gene Id	F26_0_1	F26_0_2	F26_24_1	F26_24_2	F26_48_1	F26_48_2	F26_72_1	F26_72_2	F26_120_1	F26_120_2	F423_0_1	F423_0_2	F423_24_1	F423_24_2	F423_48_1	F423_48_2	F423_72_1	F423_72_2	F423_120_1	F423_120_2
JrWAK1	LOC109017900	0.00856126	0.0649594	0.088768	0	0.00975714	0.194814	0.0470727	0	0.096753	0.0552783	0.00826166	0	0.156923	0	0.145764	0.0246283	0.0173838	0.0155154	0	0.0897716
JrWAK2	LOC108996798	0.0372605	0.0233009	0.0121575	0.0570978	0.0359322	0.0195664	0	0	0.186252	0.0129545	0.0152124	0.018395	0.0350238	0.012174	0.393449	0.133985	0	0.00389575	0.0303073	0.00546443
JrWAK3	LOC108990529	0.184809	0.212843	0.958105	0.857648	0.75035	1.11706	0.558879	0.58633	1.42774	1.13361	0.250794	0.339766	1.16444	0.717509	0.516234	1.15467	0.42803	0.303526	0.919237	1.32678
JrWAK4	LOC109020209	0	0	0	0.128	0.0161104	0	0	0	0.019969	0	0	0	0	0	0.060169	0	0	0	0	0
JrWAK5	LOC109010662	0.00719512	0.00311964	0.0868109	0.0938192	0.0344407	0.0278336	0.00316489	0	0.121971	0.0148664	0.00138867	0	0	0.00152804	0	0	0	0	0	0
JrWAK6	LOC109020611	0.0929796	0.00629903	0.0328659	0.294678	0.0596067	0.0330591	0	0	0.45151	0	0	0	0	0.0185121	0.544181	0.30091	0	0	0	0
JrWAK7	LOC108981954	0.731992	0.620324	0.771516	1.33368	1.00867	1.04483	0.841536	0.723844	0.592231	1.83038	0.0385296	0.0569438	0	0.00706612	0.0708119	0.0287146	0.00675601	0	0	0.00634341
JrWAK8	LOC118348612	0.132568	0.0808288	0.0468592	0.320109	0.0944284	0.0377077	0	0	0.760795	0	0.0799553	0.141801	0	0.0967781	1.19908	0.178762	0.143002	0.0750778	0.0368888	0.0157963
JrWAK9	LOC108980931	0.43207	0.282771	1.09117	1.23032	0.733991	1.06667	1.03991	0.738972	3.98466	1.47385	0.0786699	0.287763	0.473183	0.225071	0.988954	0.691827	0.37245	0.391515	0.426475	0.940314
JrWAK10	LOC109010823	0.324829	0.272074	0.278348	1.06067	0.134619	0.319182	0.0649462	0.160607	1.81463	0.0953345	0.0641172	0.0157934	0	0.250853	1.64974	1.03001	0.104932	0.173928	0.0821712	0.0422243
JrWAK11	LOC109010812	0.234933	0.560238	0.0632705	0.283644	0.214199	0.145105	0.0959577	0	1.41286	0	0.0323873	0.100519	0.0820225	0.0997862	0.785707	0.415156	0.0136296	0.145976	0	0.0383915
JrWAKL1	LOC108988017	5.47179	6.08067	4.95459	5.31581	4.89212	5.52878	7.2871	5.57287	2.50861	2.19452	4.72513	4.12031	6.12534	7.44008	8.4759	7.14518	10.5146	8.79298	3.23719	3.88443
JrWAKL2	LOC108996120	0.292037	0.153753	0.408977	0.352588	0.0950943	0.208855	0.165159	0	0.954754	0	0	0	0	0.0354402	1.02996	0.804102	0.101655	0.0604858	0	0
JrWAKL3	LOC108996123	0.271808	0.190639	0.135638	0.569463	0.0819995	0.218297	0.0351645	0	0.993811	0	0.038573	0.0171024	0	0.0339556	1.73543	0.678427	0.00811634	0.0724399	0	0
JrWAKL4	LOC109008465	0.757951	0.581303	0.310041	0.802875	0.456361	0.374236	0.0864946	0.155559	2.09094	0.0184677	0.110404	0.137674	0.174752	0.0075928	1.27831	1.22391	0.108894	0.0259173	0.0477533	0.184038
JrWAKL5	LOC108996799	0.0277426	0.0156371	0.00523002	0.0334948	0.00126471	0.0101007	0.00366091	0	0.0203792	0.00286605	0	0.00356099	0.00339004	0	0.0425111	0.031923	0	0	0.00370549	0.00317349
JrWAKL6	LOC109012425	44.4464	45.2736	28.7036	34.0986	33.9636	30.6569	56.1199	48.0165	19.0038	24.4637	30.8862	30.3143	24.5848	29.5982	32.7467	28.6161	47.3086	39.4818	17.6856	25.606
JrWAKL7	LOC109014992	0.841974	0.465273	0.474629	1.00658	1.14774	0.798307	1.71562	1.64616	2.57708	0.181215	0.20711	0.194251	0.35304	0.46456	3.32034	2.33901	2.47228	1.86996	0.532897	0.369833
JrWAKL8	LOC109018865	0.367696	0.301136	0.485226	1.01612	3.4549	2.03598	5.41821	6.99196	2.5856	0.24269	0.157702	0.157323	0.249617	0.364413	4.19099	3.05575	4.38843	2.9098	0.618448	0.241461
JrWAKL9	LOC108996764	0.159784	0.494849	0.279709	0.496065	3.10878	2.40232	5.33404	5.21419	1.45106	0.427417	0.242303	0.268579	0.348661	0.630198	2.59904	2.05203	4.73921	3.10257	0.698693	0.413427
JrWAKL10	LOC109019670	0.0521985	0.0565801	0.0843465	0.252085	0.450423	0.296948	0.746212	0.811131	1.03234	0.0288887	0.0287839	0.0398816	0.0455604	0.102937	0.571327	0.900961	0.916056	0.783812	0.0995997	0.0497585
JrWAKL11	LOC109010283	0.238755	0.138025	0.318821	0.542888	3.79134	2.2592	6.80446	7.53151	1.93374	0.15416	0.1152	0.263898	0.255281	0.469021	3.6162	3.52001	8.10419	6.05046	0.287894	0.182076
JrWAKL12	LOC108987648	9.47381	10.3734	8.83274	11.2264	5.80421	6.36566	7.07897	5.73549	4.18743	3.0996	9.53717	9.46791	7.4061	7.6024	6.94531	6.22724	11.8912	10.638	4.13757	6.17907
JrWAKL13	LOC108999649	0.182605	0.141381	0.172123	0.26246	0.594607	0.672753	0.659787	0.882799	0.675606	0	0	0.0186023	0.0531277	0.0184668	0.851284	0.375217	0.105938	0.0315172	0	0
JrWAKL14	LOC109008248	0.742838	0.424443	1.73692	1.80762	0.308452	0.648623	0.132979	0.292309	2.72512	0.751057	0.0111138	0.0492762	0	0.085605	1.40937	0.795138	0	0.0156538	0.00640946	0.0384248
JrWAKL15	LOC109010677	8.41097	7.55421	5.90876	9.26007	13.6034	15.3594	27.9019	23.9189	7.65209	4.90939	2.78976	2.68603	4.38196	5.89675	14.5497	11.0956	28.8936	20.9032	3.82109	2.689
JrWAKL16	LOC109012490	7.37896	6.20661	8.45034	11.934	11.1634	10.2509	12.1634	7.62693	9.67713	12.8751	5.25254	6.60266	7.25621	5.57809	9.42098	8.15565	13.1839	7.78276	6.80428	10.9947
